# Supplementary material for: Emotional distress, stress, anxiety, and the impact of the COVID-19 pandemic on early- to mid-career women in healthcare sciences research
Source: J Clin Transl Sci. 2022 Jun 13;6(1):e93. doi: 10.1017/cts.2022.417 (PMC9393575; doi:10.1017/cts.2022.417)
Supplement: Supplementary file 1 [file ctssup.zip]

Archive with 2 entries (2 files):
- S2059866122004174sup001.pdf
- S2059866122004174sup002.docx
